# Supplementary material for: Improving behavioural interventions in healthcare to address the needs of disadvantaged groups: A policy-focused evidence brief
Source: Public Health Pract (Oxf). 2026 Mar 26;11:100780. doi: 10.1016/j.puhip.2026.100780 (PMC13247692; doi:10.1016/j.puhip.2026.100780)
Supplement: Multimedia component 2 [file mmc2.xlsx]

## Sheet: HEEC Maps
Title	Authors	Year	Abstract
Effectiveness of lifestyle interventions/culturally bespoke programmes in South Asian ethnic groups targeting weight loss for prevention and/or remission of type 2 diabetes: a systematic review and meta‐analysis of intervention trials	Farhat (2024)	2024	Background: People from South Asian heritage are at high risk of type 2 diabetes, but there are limited specific strategies to prevent and manage this condition. The aim was to assess the effectiveness of culturally bespoke lifestyle programmes in South Asians that target weight loss for the prevention or remission of type 2 diabetes mellitus (T2DM). Methods: We performed a systematic review and …
Digital Health Interventions for Hypertension Management in US Populations Experiencing Health Disparities	Katz (2024)	2024	Importance: Hypertension remains a leading factor associated with cardiovascular disease, and demographic and socioeconomic disparities in blood pressure (BP) control persist. While advances in digital health technologies have increased individuals’ access to care for hypertension, few studies have analyzed the use of digital health interventions in vulnerable populations. Objective: To assess th…
Educational Interventions in Immigrants for Asthma and COPD: A Systematic Review	Al-Juhaishi (2023)	2023	Objective: Asthma and COPD are prevalent respiratory conditions among immigrants, yet many individuals in this population do not effectively utilize available therapies, resulting in exacerbations and limitations in their daily lives. This systematic review seeks to describe asthma/COPD educational interventions specifically tailored for immigrant patients and assess their variability and outcome…
Which interventions for alcohol use should be included in a universal healthcare benefit package? An umbrella review of targeted interventions to address harmful drinking and dependence	Botwright (2023)	2023	This study aimed to identify targeted interventions for the prevention and treatment of harmful alcohol use. Umbrella review methodology was used to summarise the effectiveness across a broad range of interventions, in order to identify which interventions should be considered for inclusion within universal health coverage schemes in low- and middle-income countries. We included systematic review…
A Review of Community Health Worker Interventions for Latinx/o/a Individuals With Unhealthy Alcohol Use (UAU)	Carson (2023)	2023	Unhealthy alcohol use (UAU) affects nearly 1 in 4 Latinx/o/a individuals in the United States (US). Compared with White individuals, Latinx/o/a individuals with UAU face increased morbidity, decreased access to addiction treatment, and higher rates of incarceration. Community health workers (CHWs), also known as promotores, provide culturally and linguistically informed services while augmenting …
Evaluating the effectiveness of community health worker interventions on glycaemic control in type 2 diabetes: a systematic review and meta-analysis	Evans (2023)	2023	Background: Interventions with community health workers, trained to provide basic medical education and holistic support, have been used to enhance type 2 diabetes outcomes in various settings. Evidence of their effectiveness is poor because of variations in intervention design and duration. We did a systematic review of randomised trials evaluating the effectiveness of community health worker in…
Interventions to tackle health inequalities in cardiovascular risks for socioeconomically disadvantaged populations: a rapid review	Fu (2023)	2023	Introduction: Cardiovascular disease (CVD) has shown significant health inequalities for people with low socioeconomic status associated with more risk factors. This review was to synthesize interventions that targeted CVD risks and outcomes among socioeconomically disadvantaged populations and to understand the impact associated with these interventions. Sources of data: Cochrane CENTRAL, MEDLIN…
The Use of Digital Health Interventions for Cardiometabolic Diseases Among South Asian and Black Minority Ethnic Groups: Realist Review	Goswami (2023)	2023	Background: Digital health interventions (DHIs) for the prevention and management of cardiometabolic diseases have become increasingly common. However, there is limited evidence for the suitability of these approaches in minority ethnic populations, who are at an increased risk of these diseases. Objective: This study aimed to investigate the use of DHIs for cardiovascular disease and type 2 diab…
Interventions to support decision-making, health literacy and self-management in ethnic-minority adults living with chronic kidney disease: a systematic review	Kanagaratnam (2023)	2023	Optimal patient care is directed by clinical practice guidelines, with emphasis on shared decision-making. However, guidelines-and interventions to support their implementation-often do not reflect the needs of ethnic minorities, who experience inequities in chronic kidney disease (CKD) prevalence and outcomes. This review aims to describe what interventions exist to promote decision-making, self…
Smoking Cessation Interventions for Chinese American Smokers: A Systematic Review and Meta-Analysis	Lei (2023)	2023	Background: Smoking cessation interventions are important for decreasing lung cancer mortality rate among Chinese Americans. This study aims to investigate and summarize the intervention methods focusing on smoking cessation among Chinese Americans and to compare the effects of intervention methods on the smoking cessation rates. Methods: A systematic review and meta-analysis design was used in t…
Cultural adaptations and tailoring of public health nutrition interventions in Indigenous peoples and ethnic minority groups: opportunities for personalised and precision nutrition	Livingstone (2023)	2023	Indigenous peoples and ethnic minority groups often experience poor diet quality and poor health outcomes. Such inequities may be partially due to nutrition interventions not meeting the unique cultural and linguistic needs of these population groups, which could be achieved using co-creation and/or personalised approaches. Cultural adaptation or tailoring of nutrition interventions has shown pro…
Electronic Health Interventions for Type 2 Diabetes and Obesity in Hispanic or Latino Adults: A Systematic Review of English and Spanish Studies	Lorenzo (2023)	2023	Objective The objective of this study was to synthesize English and Spanish literature to determine whether electronic health interventions (EHIs) such as telehealth, telemedicine, digital health, and mobile health (mHealth) improve A1C, blood glucose, BMI, and/or weight among Hispanic/Latino adults with type 2 diabetes or overweight/obesity in the Americas. Design and methods Searches were condu…
Impact of Diabetes Self-Management Education on A1C Levels Among Black/African Americans: A Systematic Review	Okeyo (2023)	2023	Purpose: The purpose of this systematic review was to examine the impact of diabetes self-management education (DSME) programs on A1C levels of Black/African American adults with type 2 diabetes. Methods: Authors followed PRISMA guidelines and searched PubMed and CINAHL databases to identify articles published from 2000 to date. The primary outcome was A1C and participation in a DSME program amon…
Community-Based Culturally Tailored Education Programs for Black Communities with Cardiovascular Disease, Diabetes, Hypertension, and Stroke: Systematic Review Findings	Singh (2023)	2023	Background: Community-based culturally tailored education (CBCTE) programs for chronic diseases may reduce health disparities; however, a synthesis across chronic diseases is lacking. We explored (1) the characteristics and outcomes of CBCTE programs and (2) which strategies for culturally appropriate interventions have been used in CBCTE programs, and how they have been implemented. Methods: A s…
Telehealth Interventions to Improve Diabetes Management Among Black and Hispanic Patients: a Systematic Review and Meta-Analysis	Anderson (2022)	2022	Background: Previous systematic reviews have found that telehealth is an effective strategy for implementing interventions to improve glycemic control and other clinical outcomes for diabetes patients. However, these reviews have not meaningfully focused on Black and Hispanic patients—partly because of the lack of adequate representation of people from racial and ethnic minority groups in clinica…
A systematic review of inequalities in the uptake of, adherence to, and effectiveness of behavioral weight management interventions in adults	Birch (2022)	2022	The extent to which behavioral weight management interventions affect health inequalities is uncertain, as is whether trials of these interventions directly consider inequalities. We conducted a systematic review, synthesizing evidence on how different aspects of inequality impact uptake, adherence, and effectiveness in trials of behavioral weight management interventions. We included (cluster-) …
Interventions Incorporating Therapeutic Alliance to Improve Medication Adherence in Black Patients with Diabetes, Hypertension and Kidney Disease: A Systematic Review	Desta (2022)	2022	Background: Black Americans have a disproportionately increased risk of diabetes, hypertension, and kidney disease, and higher associated morbidity, mortality, and hospitalization rates than their White peers. Structural racism amplifies these disparities, and negatively impacts self-care including medication adherence, critical to chronic disease management. Systematic evidence of successful int…
Strategies to Improve Medication Adherence and Blood Pressure Among Racial/Ethnic Minority Populations: A Scoping Review of the Literature from 2017 to 2021	Onakomaiya (2022)	2022	Purpose of Review To identify intervention strategies that were effective in promoting medication adherence and HTN control among racial/ethnic minority groups in the US. Recent Findings Twelve articles were included in this review and 4 categories of intervention strategies were identified as counseling by trained personnel, mHealth tools, mHealth tools in combination with counseling by trained …
A Systematic Review of Interventions to Increase Physical Activity Among American Indian and Alaska Native Older Adults	Pedersen (2022)	2022	Background and Objectives Physical activity (PA) is a powerful protective factor known to reduce risk for chronic conditions across the life span. PA levels are lower among American Indians and Alaska Natives (AIANs) when compared with other racial/ethnic groups and decrease with age. This evidence justifies a synthesis of current intervention research to increase PA levels among AIANs. This syst…
Technology-Based Obesity Prevention Interventions Among Hispanic Adolescents in the United States: Scoping Review	Soltero (2022)	2022	Background: Given that today’s adolescents are digital front-runners, technology-based obesity prevention strategies are age-appropriate for this population. The use of remote and wireless technologies may be suitable for extending the reach and engagement of obesity prevention efforts among high-risk Hispanic youths, as this subgroup is disproportionately affected by barriers that limit particip…
The Effect of Lifestyle Intervention on Diabetes Prevention by Ethnicity: A Systematic Review of Intervention Characteristics Using the TIDieR Framework	Chen (2021)	2021	Abstract: Lifestyle intervention is effective in preventing type 2 diabetes mellitus (T2DM), but the efficacy of intervention components across different ethnic groups is less clear. This systematic review examined the effects of intervention characteristics of lifestyle interventions on diabetes incidence and weight loss by ethnicity using the Template for Intervention Description and Replicatio…
Comparative Effectiveness of Behavioral Interventions for Cardiovascular Risk Reduction in Latinos	Estrada (2021)	2021	Background Latinos, the fastest growing ethnic minority group in the United States, are at a high risk for cardiovascular disease (CVD). However, little is known about effective strategies to reduce CVD risk in this population. Objective The aim of this study was to systematically review and synthesize evidence from randomized controlled trials that examined the effectiveness of behavioral interv…
The effect of culturally-adapted health education interventions among culturally and linguistically diverse (CALD) patients with a chronic illness: A meta-analysis and descriptive systematic review	Lambert (2021)	2021	Objective: To review the effectiveness of health education interventions adapted for culturally and linguistically diverse (CALD) populations with a chronic illness. Methods: A systematic review and meta-analysis were conducted. Eligible studies were identified across six databases. Data were extracted and intervention effect was summarized using standardized mean difference. If there were insuff…
Lifestyle interventions for type 2 diabetes management among migrants and ethnic minorities living in industrialized countries: a systematic review and meta-analyses	Rawal (2021)	2021	The objective of this systematic review was to determine the effectiveness of lifestyle interventions to improve the management of type 2 diabetes mellitus (T2DM) among migrants and ethnic minorities. Major searched databases included MEDLINE (via PubMed), EMBASE (via Ovid) and CINAHL. The selection of studies and data extraction followed the Preferred Reporting Items for Systematic Reviews and M…
Culturally tailored lifestyle interventions for the prevention and management of type 2 diabetes in adults of Black African ancestry: a systematic review of tailoring methods and their effectiveness	Wadi (2021)	2021	Objective: To evaluate the cultural tailoring methods used in type 2 diabetes (T2D), prevention and management interventions for populations of Black African ancestry and to examine their effectiveness on measures of glycaemia. Design: Three databases were searched in October 2020; eligible studies used a randomised controlled trial (RCT) design to evaluate the effectiveness of culturally tailore…
Preventing type 2 diabetes among South Asian Americans through community-based lifestyle interventions: A systematic review	Ali (2020)	2020	Ethnic South Asian Americans (SAAs) have the highest relative risk of type 2 diabetes mellitus (T2DM) in the United States (US). Culturally tailored lifestyle interventions have the potential to promote South Asian diabetes prevention; however, the extent of their use and evaluation in US settings remains limited. This systematic review characterizes and evaluates outcomes of community-based life…
Diabetes management interventions for homeless adults: a systematic review	Constance (2020)	2020	Objectives Recent studies investigating diabetes show that inequalities to access appropriate care still persists. Whilst most of the general population are able to access a suitable quality of care, there are a number of groups who fail to receive the same standard. The objective of this review was to identify existing diabetes management interventions for homeless adults. Methods A literature s…
What impact do chronic disease self-management support interventions have on health inequity gaps related to socioeconomic status: a systematic review	Hardman (2020)	2020	Background: The social gradient in chronic disease (CD) is well-documented, and the ability to effectively selfmanage is crucial to reducing morbidity and mortality from CD. This systematic review aimed to assess the moderating effect of socioeconomic status on self-management support (SMS) interventions in relation to participation, retention and post-intervention outcomes. Methods: Six database…
Effect of diabetes self-management education on glycemic control in Latino adults with type 2 diabetes: A systematic review and meta-analysis	Hildebrand (2020)	2020	Purpose: This systematic review and meta-analysis evaluated the effectiveness of diabetes self-management education (DSME) in reducing glycosylated hemoglobin (A1C) levels in adult Latinos with type 2 diabetes (T2DM). Methods: Five databases were searched for DSME randomized controlled trials or quasi-experimental trials published between January 1997 and March 2019. A random effects model was ut…
Impact of specialist and primary care stop smoking support on socio-economic inequalities in cessation in the United Kingdom: a systematic review and national equity analysis	Smith (2020)	2020	Aim To assess the impact of UK specialist and primary care-based stop smoking support on socio-economic inequalities in cessation. Methods Systematic review and narrative synthesis, with a national equity analysis of stop smoking services (SSS). Ten bibliographic databases were searched for studies of any design, published since 2012, which evaluated specialist or primary care-based stop smoking …
Improving Cultural Safety of Diabetes Care in Indigenous Populations of Canada, Australia, New Zealand and the United States: A Systematic Rapid Review	Tremblay (2020)	2020	Objectives Our aim in this study was to identify interventions that improve cultural safety for Indigenous people living with diabetes in the health-care setting, and their potential impact on patients and health-care professionals. Methods Using a systematic approach, we conducted a rapid review of quantitative, qualitative and mixed studies between January 2000 and February 2018 in MEDLINE, Emb…
Meta‐Analysis of Integrated Primary and Behavioral Health Care Interventions for Treating Substance Use Among Adults	Balkin (2019)	2019	This meta-analysis detected low effects in reducing substance use (Hedges’s g = –0.11) in favor of using integrated primary and behavioral health care (IPBH) compared with treatment-as-usual approaches for adult patients with substance use. The impact of IPBH was limited.
The Cochrane 2018 Review on Brief Interventions in Primary Care for Hazardous and Harmful Alcohol Consumption: A Distillation for Clinicians and Policy Makers	Beyer (2019)	2019	Aims: An updated Cochrane systematic review assessed effectiveness of screening and brief intervention to reduce hazardous or harmful alcohol consumption in general practice or emergency care settings. This paper summarises the implications of the review for clinicians. Methods: Cochrane methods were followed. Reporting accords with PRISMA guidance. We searched multiple resources to September 201…
Individual-level behavioural smoking cessation interventions tailored for disadvantaged socioeconomic position: a systematic review and meta-regression	Kock (2019)	2019	Background Socioeconomic inequalities in smoking cessation have led to development of interventions that are specifically tailored for smokers from disadvantaged groups. We aimed to assess whether the effectiveness of interventions for disadvantaged groups is moderated by tailoring for socioeconomic position. Methods For this systematic review and meta-regression, we searched MEDLINE, PsycINFO, E…
mHealth Interventions for Disadvantaged and Vulnerable People with Type 2 Diabetes	Mayberry (2019)	2019	Background Mobile- and Internet-delivered (collectively, digital) interventions are widely used by persons with diabetes (PWD) to assist with self-management and improve/maintain glycemic control (hemoglobin A1c [A1c]). However, evidence concerning the acceptance and benefits of such interventions among disadvantaged/vulnerable PWD is still quite limited. Purpose of Review We reviewed studies pub…
Culturally Tailored Self-Management Interventions for South Asians With Type 2 Diabetes: A Systematic Review	Navodia (2019)	2019	Diabetes mellitus is one of the most common chronic diseases worldwide and a leading cause of morbidity and mortality. A high prevalence of type 2 diabetes mellitus has been noted among the South Asian population, in general, and migrant South Asians. Self-management is considered a proponent to the management of diabetes. Although empirical evidence supports such interventions, little is known r…
Systematic review of behavioural smoking cessation interventions for older smokers from deprived backgrounds	Smith (2019)	2019	Introduction The associations between smoking prevalence, socioeconomic group and lung cancer outcomes are well established. There is currently limited evidence for how inequalities could be addressed through specific smoking cessation interventions (SCIs) for a lung cancer screening eligible population. This systematic review aims to identify the behavioural elements of SCIs used in older adults…
Supported self-management for people with type 2 diabetes: a meta-review of quantitative systematic reviews	Captieux (2018)	2018	Objectives Self-management support aims to give people with chronic disease confidence to actively manage their disease, in partnership with their healthcare provider. A meta-review can inform policy-makers and healthcare managers about the effectiveness of self-management support strategies for people with type 2 diabetes, and which interventions work best and for whom. Design A meta-review of s…
The effect of diabetes self-management education on HbA1c and quality of life in African-Americans: a systematic review and meta-analysis	Cunningham (2018)	2018	Background Type 2 diabetes presents a major morbidity and mortality burden in the United States. Diabetes self-management education (DSME) is an intervention associated with improved hemoglobin A1c(HbA1c) and quality of life(QOL), and is recommended for all individuals with type 2 diabetes. African-Americans have disproportionate type 2 diabetes morbidity and mortality, yet no prior meta-analyses…
Diabetes Mellitus Management Among Patients with Limited English Proficiency: A Systematic Review and Meta-Analysis.	Njeru (2018)	2018	Patients with limited English proficiency (LEP) and type 2 diabetes mellitus (T2DM) have several health disparities, including suboptimal patient-provider interactions, poorer glycemic control, and T2DM complications. Understanding existing interventions for improving T2DM outcomes in this population is critical for reducing disparities. We performed a systematic review of randomized controlled t…
The Effectiveness of Self-Management Interventions for Individuals with Low Health Literacy and/or Low Income: A Descriptive Systematic Review	Schaffler (2018)	2018	Background: With the burden of chronic illness increasing globally, self-management is a crucial strategy in reducing healthcare costs and increasing patient quality of life. Low income and low health literacy are both associated with poorer health outcomes and higher rates of chronic disease. Thus, self-management represents an important healthcare strategy for these populations. The purpose of …
Prevention and Treatment of Overweight and Obesity Among African Immigrant Populations: A Systematic Review of the Literature	Turk (2018)	2018	Obesity increases with duration of residence in the United States, and confersrisk for cardiovascular disease, type 2 diabetes mellitus and other chronic illnesses.Therefore, this review focused on the topic of prevention and treatmentof overweight and obesity among immigrants and refugees from Africa. In a systematicreview of the literature, five articles published after 2000 were identifiedthat…
Physical activity interventions in African American women: A systematic review	Bland (2017)	2017	Background: African American women are at high risk of acquiring chronic diseases due to sedentary lifestyles. This objective of this article was to perform a narrative systematic review of physical activity interventions among African American women published between 2009 and 2015.Methods: A review of literature in following databases: Academic Search Premier, CINAHL (Cumulative Index to Nursing…
Do health information technology self-management interventions improve glycemic control in medically underserved adults with diabetes? A systematic review and meta-analysis	Heitkemper (2017)	2017	Objective: The purpose of this systematic review and meta-analysis was to examine the effect of health information technology (HIT) diabetes self-management education (DSME) interventions on glycemic control in medically underserved patients.Materials and Methods: Following an a priori protocol, 5 databases were searched. Studies were appraised for quality using the Cochrane Risk of Bias assessme…
Interventions to prevent and reduce excessive alcohol consumption in older people: a systematic review and meta-analysis	Kelly (2017)	2017	Background:harmful alcohol consumption is reported to be increasing in older people. To intervene and reduce associated risks, evidence currently available needs to be identified.Methods:two systematic reviews in older populations (55+ years): (1) Interventions to prevent or reduce excessive alcohol consumption; (2) Interventions as (1) also reporting cognitive and dementia outcomes. Comprehensiv…
Impact of universal interventions on social inequalities in physical activity among older adults: an equity-focused systematic review.	Lehne (2017)	2017	Physical activity is one of the most important contributors to healthy aging. Public health strategies aiming to promote physical activity among older adults are increasingly being implemented. However, little is known about their impact on social inequalities. Purpose of the study was to analyze whether and how studies of interventions consider effects on social inequalities in physical activity…
Culture‐specific programs for children and adults from minority groups who have asthma	McCallum (2017)	2017	Background People with asthma who come from minority groups often have poorer asthma outcomes, including more acute asthma-related doctor visits for flare-ups. Various programmes used to educate and empower people with asthma have previously been shown to improve certain asthma outcomes (e.g. adherence outcomes, asthma knowledge scores in children and parents, and cost-effectiveness). Models of c…
Diabetes Prevention in U.S. Hispanic Adults: A Systematic Review of Culturally Tailored Interventions	McCurley (2017a)	2017	Context: Type 2 diabetes, prediabetes, and metabolic syndrome are highly prevalent in Hispanic individuals in the U.S. Cultural adaptations of traditional lifestyle interventions have been recommended to better reach this high-risk population. This systematic review examined the effectiveness of diabetes prevention programs for Hispanics in lowering risk for Type 2 diabetes, as evidenced by a red…
Prevention of Type 2 Diabetes in U.S. Hispanic Youth: A Systematic Review of Lifestyle Interventions	McCurley (2017b)	2017	Context: Prevalence of type 2 diabetes mellitus (T2DM) in youth has increased rapidly in recent decades along with rises in childhood obesity. Disparities in risk and prevalence of T2DM are evident in Hispanic youth when compared with non-Hispanic whites. Targeted diabetes prevention programs have been recommended to reduce risk prior to adulthood in this population. This systematic review explor…
A systematic review of lifestyle counseling for diverse patients in primary care.	Melvin (2017)	2017	Prior research and systematic reviews have examined strategies related to weight management, less is known about lifestyle and behavioral counseling interventions optimally suited for implementation in primary care practices generally, and among racial and ethnic patient populations. Primary care practitioners may find it difficult to access and use available research findings on effective behavi…
A systematic review of physical activity interventions to improve physical fitness and health outcomes among Indigenous adults living in Canada	Pelletier (2017)	2017	The Indigenous population of Canada faces an increased burden of chronic disease, leading to decreased life expectancy. Physical activity is an important health behaviour that improves chronic disease risk factors and physical fitness. The objective of this systematic review was to evaluate physical activity interventions in the Indigenous population in Canada to determine effects on physical act…
Medication adherence interventions among hypertensive black adults: a systematic review and meta-analysis	Ruppar (2017)	2017	Background: Black adults have higher rates of hypertension and lower rates of blood pressure (BP) control than white adults. Improving BP control requires attention to use of antihypertensive medications, but antihypertensive regimen adherence remains low, preventing improved BP control.Methods and results:We conducted a comprehensive search and systematic review of intervention studies testing i…
Tailoring Educational and Behavioral Interventions to Level of Health Literacy: A Systematic Review	Schapira (2017)	2017	Background: The relative value of universal compared to contingent approaches to communication and behavioral interventions for persons of low health literacy remains unknown. Objective: To examine the effectiveness of interventions that are tailored to individual health literacy level compared to nontailored interventions on health-related outcomes. Design: Systematic review. Data Sources: PubMe…
Exploring equity in primary-care-based physical activity interventions using PROGRESS-Plus: a systematic review and evidence synthesis	Attwood (2016)	2016	Background:Little is known about equity effects in primary care based physical activity interventions. This review explored whether differences in intervention effects are evident across indicators of social disadvantage, specified under the acronym PROGRESS-Plus (place of residence, race/ethnicity, occupation, gender, religion, education, social capital, socioeconomic status, plus age, disabilit…
Improving management of type 2 diabetes in South Asian patients: a systematic review of intervention studies	Bhurji (2016)	2016	Objectives: Optimal control of type 2 diabetes is challenging in many patient populations including in South Asian patients. We systematically reviewed studies on the effect of diabetes management interventions targeted at South Asian patients with type 2 diabetes on glycaemic control.Design: Systematic review of MEDLINE, EMBASE and CINAHL databases for randomised controlled trials (RCTs) and pre…
Effects of Community-Based Health Worker Interventions to Improve Chronic Disease Management and Care Among Vulnerable Populations: A Systematic Review	Kim (2016a)	2016	Background: Community-based health workers (CBHWs) are frontline public health workers who are trusted members of the community they serve. Recently, considerable attention has been drawn to CBHWs in promoting healthy behaviors and health outcomes among vulnerable populations who often face health inequities.Objectives: We performed a systematic review to synthesize evidence concerning the types …
Systematic Review of the Effect of Lifestyle Interventions on the Components of the Metabolic Syndrome in South Asian Migrants	Martin (2016)	2016	Abstract A systematic review was undertaken to identifylifestyle intervention studies in South Asian migrant populationsto determine the effect on the components of themetabolic syndrome. A total of seven studies were identified,of which six focused on educational advice and theseventh on intensive exercise intervention. Four studieswere Randomised Controlled Trials of which two studiesreported s…
Meeting the Challenge of Diabetes in Ageing and Diverse Populations: A Review of the Literature from the UK	Wilkinson (2016)	2016	The impact of type 2 diabetes on ageing societies is great and populations across the globe are becoming more diverse. Complications of diabetes unequally affect particular groups in the UK older people, and people with a South Asian background are two population groups with increased risk whose numbers will grow in the future. We explored the evidence about diabetes care for older people with So…
Combined Diet and Physical Activity Promotion Programs to Prevent Type 2 Diabetes Among Persons at Increased Risk: A Systematic Review for the Community Preventive Services Task Force	Balk (2015)	2015	Background:Trials have shown efficacy of rigorous diet and physical activity promotion programs to reduce diabetes incidence and improve glycemic measures in adults at increased risk for type 2 diabetes.Purpose:To evaluate diet and physical activity promotion programs for persons at increased risk for type 2 diabetes, primarily to reduce diabetes risk and decrease body weight and glycemia.Data So…
How effective are interventions at reducing socioeconomic inequalities in obesity among children and adults? Two systematic reviews	Bambra (2015)	2015	Background: Tackling obesity is one of the major contemporary public health policy challenges and is vital in terms of addressing health inequalities. Objectives: To systematically review the effectiveness of interventions (individual, community and societal) in reducing socioeconomic inequalities in obesity among (1) children aged 0–18 years (including prenatal) and (2) adults aged ≥18 years, in…
Diet and Physical Activity Interventions to Prevent or Treat Obesity in South Asian Children and Adults: A Systematic Review and Meta-Analysis	Brown (2015)	2015	Background and Aims: The metabolic risks associated with obesity are greater for South Asian populations compared with White or other ethnic groups, and levels of obesity in childhood are known to track into adulthood. Tackling obesity in South Asians is therefore a high priority. The rationale for this systematic review is the suggestion that there may be differential effectiveness in diet and p…
The impact of culturally responsive self-management interventions on health outcomes for minority populations: A systematic review	Ehrlich (2015)	2015	Objectives:The health of people from Indigenous and ethnic minorities is poorer than the remainder of the population. Frequently, Westernized health systems respond by introducing self-management interventions to improve chronic illness health outcomes. The aim of this study was to answer the research question: “Can self-management programs that have been adapted or modified still be effective fo…
Does diabetes self-management education in conjunction with primary care improve glycemic control in Hispanic patients? A systematic review and meta-analysis	Ferguson (2015)	2015	Purpose: The purpose of this systematic review and meta-analysis is to evaluate the effectiveness of diabetes self-management education (DSME) interventions delivered in conjunction with primary care among Hispanic adults with type 2 diabetes mellitus (T2DM).Methods: A systematic search of PubMed, Cochrane Library, and the Cumulative Index to Nursing and Allied Health Literature identified random…
Resilience in Vulnerable Populations With Type 2 Diabetes Mellitus and Hypertension: A Systematic Review and Meta-analysis	Pesantes (2015)	2015	Background:Patients with chronic conditions and limited access to health care experience stressful challenges resulting from the burden of managing both their conditions and their daily life demands. Resilience provides a mechanism of adapting to stressful experiences. We conducted a systematic review and meta-analysis to synthesize the evidence about interventions to enhance resiliency in managi…
Culturally appropriate health education for people in ethnic minority groups with type 2 diabetes mellitus	Attridge (2014)	2014	Background:Ethnic minority groups in upper‐middle‐income and high‐income countries tend to be socioeconomically disadvantaged and to have a higher prevalence of type 2 diabetes than is seen in the majority population.Objectives:To assess the effectiveness of culturally appropriate health education for people in ethnic minority groups with type 2 diabetes mellitus.Search methods:A systematic liter…
Equity impact of population-level interventions and policies to reduce smoking in adults: a systematic review.	Brown (2014a)	2014	Background and aims: There is strong evidence about which tobacco control policies reduce smoking. However, their equity impact is uncertain. The aim was to assess the effectiveness of population-level interventions/policies to reduce socioeconomic inequalities in adult smoking. Methods: Systematic review of studies of population-level interventions/policies reporting smoking-related outcomes in …
Equity impact of European individual-level smoking cessation interventions to reduce smoking in adults: a systematic review	Brown (2014c)	2014	Background: Smoking is the leading cause of health inequalities in Europe. Adults from lower socioeconomic status (SES) groups are more likely to smoke and less likely to quit than adults from higher SES groups. Smoking cessation support is an important element of tobacco control; however, the equity impact of individual-level cessation support is uncertain. Methods: Systematic review of individu…
Are interventions for low-income groups effective in changing healthy eating, physical activity and smoking behaviours? A systematic review and meta-analysis	Bull (2014)	2014	Objective: To conduct a systematic review and meta-analysis examining the effectiveness of behavioural interventions targeting diet, physical activity or smoking in low-income adults. Design: Systematic review with random effects meta-analyses. Studies before 2006 were identified from a previously published systematic review (searching 1995–2006) with similar but broader inclusion criteria (inclu…
Culturally competent interventions in Type 2 diabetes mellitus management: an equity-oriented literature review	Dauvrin (2014)	2014	Objectives. Although, culturally competent (CC) interventions aim to reduce health inequalities for ethnic minorities, they have been criticized on the grounds that they increase prejudice and stereotyping. It remains unclear whether CC interventions really can reduce health inequalities among ethnic minorities. The purpose of this review is to assess whether CC interventions in the management of…
Characteristics and effectiveness of diabetes self-management educational programs targeted to racial/ethnic minority groups: a systematic review, meta-analysis and meta-regression	Ricci-Cabello (2014)	2014	Background: It is not clear to what extent educational programs aimed at promoting diabetes self-management in ethnic minority groups are effective. The aim of this work was to systematically review the effectiveness of educational programs to promote the self-management of racial/ethnic minority groups with type 2 diabetes, and to identify programs’ characteristics associated with greater succes…
A Systematic Review of Obesity Prevention Intervention Studies among Immigrant Populations in the US	Tovar (2014)	2014	The aim of this review was to systematically assess the effectiveness of obesity prevention and control interventions in US immigrant populations across the life course, from preschool-age to adults. A systematic review of relevant studies was undertaken and eligible articles included. The initial search identified 684 potentially relevant articles, of which only 20 articles met the selection cri…
Effectiveness of physical activity and dietary interventions in South Asian populations: A systematic review	Chapman (2013)	2013	Background Physical activity and dietary change interventions can prevent or delay a range of chronic disease. Little is known in primary care about their effectiveness in South Asian populations, who are often at higher risk of developing such diseases. Aim To assess evidence for effectiveness of primary care based physical activity and dietary interventions in South Asian populations, and ident…
Smoking cessation interventions for ethnic minority groups—A systematic review of adapted interventions	Liu (2013)	2013	Objective. Existing smoking cessation interventions tend to be under utilized by ethnic minority groups. We sought to identify smoking cessation interventions that have been adapted to meet the needs of African-, Chinese- and South Asian-origin populations, to increase understanding of the approaches used to promote behavior change, to assess their acceptability to the target populations, and to …
Effectiveness of Cultural Adaptations of Interventions Aimed at Smoking Cessation, Diet, and/or Physical Activity in Ethnic Minorities. A Systematic Review	Nierkens (2013)	2013	Background:The importance of cultural adaptations in behavioral interventions targeting ethnic minorities in high-income societies is widely recognized. Little is known, however, about the effectiveness of specific cultural adaptations in such interventions. Aim: To systematically review the effectiveness of specific cultural adaptations in interventions that target smoking cessation, diet, and/o…
Realist review to understand the efficacy of culturally appropriate diabetes education programmes	Pottie (2013)	2013	Aims Minority populations often face linguistic, cultural and financial barriers to diabetes education and care. The aim was to understand why culturally appropriate diabetes education interventions work, when they work best and for whom they are most effective. Methods This review used a critical realist approach to examine culturally appropriate diabetes interventions. Beginning with the behavi…
Health Care Interventions to Improve the Quality of Diabetes Care in African Americans: A systematic review and meta-analysis	Ricci-Cabello (2013a)	2013	N/A
Behavioral interventions to improve glycemic control in African Americans with type 2 diabetes: a systematic review.	Walker (2013)	2013	Objective: The use of behavioral interventions has been shown to improve glycemic control, however, the effectiveness of different behavioral interventions in one of the most high risk populations, African Americans, remains unclear. This systematic review identified and examined findings of published behavioral interventions targeted at African Americans to improve glycemic control. The goal of …
A Systematic Review of Physical Activity Interventions in Hispanic Adults	Ickes (2012)	2012	Healthy People 2020 aims to achieve health equity, eliminate disparities, and improve the health of all groups. Regular physical activity (PA) improves overall health and fitness and has the capability to reduce risk for chronic diseases. Identifying barriers which relate to the Hispanic population is important when designing PA interventions. Therefore, the purpose was to review existing PA inte…
Interventions to Improve Outcomes for Minority Adults with Asthma: A Systematic Review	Press (2012)	2012	OBJECTIVES: To systematically review the literature to characterize interventions with potential to improve outcomes for minority patients with asthma. DATA SOURCES: Medline, PsycINFO, CINAHL, Cochrane Trial Databases, expert review, reference review, meeting abstracts. STUDY ELIGIBILITY CRITERIA, PARTICIPANTS, AND INTEVENTIONS: Medical Subject Heading (MeSH) terms related to asthma were combined…
A systematic review of interventions in primary care to improve health literacy for chronic disease behavioral risk factors	Taggart (2012)	2012	Background: To evaluate the effectiveness of interventions used in primary care to improve health literacy for change in smoking, nutrition, alcohol, physical activity and weight (SNAPW). Methods: A systematic review of intervention studies that included outcomes for health literacy and SNAPW behavioral risk behaviors implemented in primary care settings. We searched the Cochrane Library, Johanna…
What are successful recruitment and retention strategies for underserved populations? Examining physical activity interventions in primary care and community settings.	Carroll (2011)	2011	The purposes of this review are to (1) describe recruitment and retention strategies for physical activity interventions focusing on underserved populations and (2) identify successful strategies which show the most promise for “best practices” recommendations to guide future research. The method used was systematic review. Data on recruitment and retention strategies were abstracted and analyzed…
Special considerations on the management of Latino patients with type 2 diabetes mellitus	Gonzalez (2011)	2011	**** FULL TEXT RETRIEVED**** Background: Latinos are the largest minority population in the United States, and are characterized by higher rates of obesity and diabetes compared to Whites. The prevalence of diagnosed diabetes in Latinos is two-fold higher than in Caucasians, and Latinos suffer from higher rates of diabetic complications and mortality. As the diabetes epidemic continues to expand …
Effect of Culturally Tailored Diabetes Education in Ethnic Minorities With Type 2 Diabetes	Nam (2011)	2011	***FULL TEXT RETRIEVED**** Background: Diabetes is a major cause of cardiovascular morbidity and mortality. Ethnic minorities experience a disproportionate burden of diabetes; however, few studies have critically analyzed the effectiveness of a culturally tailored diabetes intervention for these minorities. Objective: The aim of this study was to evaluate the effectiveness of a culturally tailore…
The impact of culturally-competent diabetes care interventions for improving diabetes-related outcomes in ethnic minority groups	Zeh (2012)	2011	Aim: To examine the evidence on culturally-competent interventions tailored to the needs of people with diabetes from ethnic minority groups. Methods: Medline (NHS Evidence), CINAHL and reference lists of retrieved papers were searched from inception to September 2011 and two NHS specialist libraries. Google, Cochrane and DARE databases were interrogated, and experts consulted. Studies were inclu…
Culturally appropriate health education for Type 2 diabetes in ethnic minority groups: a systematic and narrative review of randomized controlled trials	Hawthorne (2010)	2010	To determine if culturally appropriate health education is more effective than ‘usual’ health education for people with diabetes from ethnic minority groups living in high- and upper-middle-income countries. A systematic review with meta-analysis, following the methodology of the Cochrane Collaboration. Electronic literature searches of nine databases were made, with hand searching of three journ…
Strategies and effectiveness of diabetes self-management education interventions for Bangladeshis	Alam (2008)	2008	The study aimed to review the evidence regarding the effectiveness of diabetes health-education strategies used for Bangladeshi populations, who are among the most susceptible of the UK communities for developing diabetes, and unfortunately receive inequitable care. Reducing health inequalities and improving health education for patients living with chronic conditions is central to national polic…
Nutrition and physical activity interventions for low-income populations.	Chaudhary (2007)	2007	***FULL TEXT NOT RETRIEVED*** A systematic review was conducted of community-based nutrition and physical activity strategies for chronic disease prevention targeting low-income populations. A computer search of the relevant published literature from 1996 to 2004 was done using Medline, EMBASE, ERIC, CINAHL, PubMed, and HealthSTAR databases. The primary objective was to develop an inventory of in…
Preventing stroke: a narrative review of community interventions for improving hypertension control in black adults	Connell (2007)	2007	Incidence rates for stroke and hypertension are higher in black ethnic groups of African descent in the USA and UK than in white groups, suggesting a need for targeted intervention. We conduct a narrative review of published research evidence on community interventions to manage hypertension among black ethnic groups, and explore the concept of cultural sensitivity in these interventions. Data so…
Culturally Competent Interventions for Hispanic Adults With Type 2 Diabetes	Whittemore (2007)	2007	Culturally competent interventions have been developed to improve outcomes for Hispanic adults with type 2 diabetes. The purpose of this systematic review is to synthesize the research on culturally competent interventions for this vulnerable population. A systematic approach was used to locate empirical reports (n = 11). Interventions were multifaceted with the majority demonstrating significant…
A Systematic Review of Interventions to Improve Diabetes Care in Socially Disadvantaged Populations	Glazier (2006)	2006	OBJECTIVE — To identify and synthesize evidence about the effectiveness of patient, provider, and health system interventions to improve diabetes care among socially disadvantaged populations. RESEARCH DESIGN AND METHODS — Studies that were included targeted interventions toward socially disadvantaged adults with type 1 or type 2 diabetes; were conducted in industrialized countries; were measured…
A Systematic Review of Diabetes Self-Care Interventions for Older, African American, or Latino Adults	Sarkisian (2003)	2003	Twelve studies met the inclusion criteria, of which 8 were rdomized conrlld trials (RCTs). Of the 8 RCTs, i7provd glycemic control was reported in the intervention arm of S RCTs comparedwith the control arm Of the 4 RCTs theat amined QoL, inprd QoL was reported in the idention ann of 1 study Charaaristics of sssid inter dio s ed poor glcmvic control at baseline (AlC>1 1%), adtural or agetaioring …
Anti-racist interventions to reduce ethnic disparities in healthcare in the UK: an umbrella review and findings from healthcare, education and criminal justice	Yip (2024)	2024
Do health education initiatives assist socioeconomically disadvantaged populations? A systematic review and meta-analyses	Karran (2023)	2023
Achieving Health Equity in Preventive Services: A Systematic Review for a National Institutes of Health Pathways to Prevention Workshop	Nelson (2020)	2020
Health Equity in the Effectiveness of Web-Based Health Interventions for the Self-Care of People With Chronic Health Conditions: Systematic Review	Turnbull	2020

## Sheet: Medline
Title	Authors	Year	Abstract
Screening, brief intervention, and referral to treatment for tobacco consumption, alcohol misuse, and physical inactivity: an equity-informed rapid review.	Adhikari (2024)	2024	OBJECTIVE: This rapid review systematically synthesizes evidence of the effectiveness of the Screening, Brief Intervention, and Referral (SBIR/T) approach for tobacco use, alcohol misuse, and physical inactivity., STUDY DESIGN: This was a rapid review., METHODS: We searched primary studies between 2012 and 2022 in seven electronic databases. The search strategy used concepts related to alcohol-re…
Barriers and Enablers of Diabetes Self-Management Strategies Among Arabic-Speaking Immigrants Living with Type 2 Diabetes in High-Income Western countries- A Systematic Review.	Althubyani (2024)	2024	The aim of this review is to investigate barriers and enablers of diabetes self-management strategies among migrant Arabic-speaking background [ASB] individuals living with type 2 diabetes in high-income Western countries. Despite living in high-income Western countries, individuals from ASB are perceived to have difficulties adopting self-management strategies and this necessitates gaining an un…
Factors Influencing Weight Management in Pregnant Women with Overweight or Obesity: A Meta-Synthesis of Qualitative Studies.	Banafshe (2024)	2024	BACKGROUND: Overweight and obesity have multiple negative consequences for the health of both the mother and the child. Interventions to prevent excessive weight gain during pregnancy have had varying success, and the proportion of pregnant women who exceed national guidelines for weight gain continues to increase. OBJECTIVE: To investigate the influence of factors on weight management among preg…
Barriers to smoking interventions in community healthcare settings: a scoping review.	Coleman (2024)	2024	Smoking is one of the major causes of preventable death and is considered the greatest threat to global public health. While the prevalence of smoking has decreased, population growth has led to an increase in the absolute number of smokers. There are many proven smoking cessation interventions available to support smokers in their quit attempts. Most people who smoke, however, underutilize the t…
Family asthma management and physical activity among urban children.	D'Angelo (2024)	2024	Introduction: Urban, low-income, and Black and Latino children with asthma experience higher morbidity and poorer outcomes compared to their suburban, higher-income, and non-Latino White counterparts. This risk is further compounded by higher rates of co-occurring overweight or obesity. Physical activity contributes to both asthma and overweight/obesity status, however, little is known about fact…
The stigma of smoking among women: A systematic review.	David (2024)	2024	Background Smoking stigma has been well documented, but little is known regarding its specific features and effects on women. Notably, women face unique social, cultural, and economic challenges that may interact with smoking stigma and impact health outcomes. This review investigates the extent to which smoking women encounter and internalise stigma, while examining the various coping mechanisms…
Barriers and facilitators of lifestyle management among adult South Asian migrants living with chronic diseases: A mixed-methods systematic review.	Gulyani (2024)	2024	Background and aim: South Asian migrants have a higher prevalence of chronic diseases than Caucasians. Despite much literature that has explored challenges in chronic disease management amongst the South Asian population in the past decades, their chronic disease management is still suboptimal. Understanding their determinants of disease management behaviour using the Theoretical Domains Framewor…
Cardiovascular health amongst South Asian populations in British Columbia: A situational and comparative analysis of preventative strategies.	Padda (2024)	2024	This analysis provides an overview of cardiovascular health among South Asian populations in British Columbia (BC), Canada utilizing peerreviewed literature, alongside data from public health authorities and relevant jurisdictions. The analysis identified risk factors for cardiovascu lar disease (CVD) amongst South Asians and discussed preventative public health strategies and interventions to mi…
Barriers and facilitators to healthy gestational weight gain amongst pregnant women from ethnic minority groups: A systematic search and narrative synthesis.	Raju (2024)	2024	Background Excessive weight gain can be detrimental to the health and wellbeing of both mother and child. There is evidence that women from ethnic minority groups are more likely to gain excessive weight during pregnancy. For the purpose of this review, ethnic minority women are defined as those with different national or cultural traditions from the main population. Aim Our aim was to identify b…
Mechanisms of behavior change during alcohol treatment among negative affect drinkers: A time-varying effect model analysis using 84 consecutive days of ecological momentary assessment.	Zhao (2024)	2024	OBJECTIVE: To better understand the timing and unique contribution of four potential mechanisms of behavior change (MOBC) during alcohol use disorder (AUD) treatment (negative affect, positive affect, alcohol craving, and adaptive alcohol coping), we used a time-varying effect modeling analytic approach to examine the change trajectories of alcohol abstinence, heavy drinking, the hypothesized MOB…
Black Feminism and Womanism: A Narrative Review of the Weight Loss Literature.	Blackman (2023)	2023	Objective: Black Feminism and Womanism offers an interdisciplinary lens and practice to center Black women’s health, engage relevant health, and create Black women–informed solutions to address obesity. The purpose of this review article is to employ Black Feminism and Womanism to examine approaches and results of Black women–centered behavioral weight loss interventions. Methods: A narrative rev…
Importance of Nutrition Security to CVD Prevention Efforts in the USA.	Cheng (2023)	2023	Purpose of Review The importance of addressing nutrition security for the primary and secondary prevention of cardiovascular disease (CVD) in the USA is reviewed by describing the relationships between food security, diet quality, and CVD risk along with the ability of governmental, community, and healthcare policies and interventions to address nutrition security. Recent Findings Existing safety…
Nutrition interventions addressing structural racism: a scoping review.	Greene (2023)	2023	African Americans experience high rates of obesity and food insecurity in part due to structural racism, or overlapping discriminatory systems and practices in housing, education, employment, health care and other settings. Nutrition education and nutrition-focused policy, systems and environmental changes may be able to address structural racism in the food environment. This scoping review aimed…
Transgender and gender diverse adults' reflections on alcohol counseling and recommendations for providers.	Guy (2023)	2023	Transgender and gender diverse (TGD) populations experience health disparities due to societal stigma that increases TGD individuals’ sources of stress and decreases access to health protective resources. Research has linked experiences of stigma to risky alcohol use, yet there remains a dearth of culturally-sensitive alcohol use interventions that meet the needs of TGD people. The current study …
A Call to Reconceptualize Obesity Treatment in Service of Health Equity: Review of Evidence and Future Directions.	Herbozo (2023)	2023	Purpose of Review Rates of obesity and associated comorbidities are higher among Black and Latino adults compared to white adults. We sought to provide an overview of both structural and individual factors contributing to obesity inequities and synthesize available evidence regarding treatment outcomes in Black and Latino adults, with an eye towards informing future directions. Recent Findings Ob…
Interventions to improve oral health and related health behaviours of substance use, smoking, and diet in people with severe and multiple disadvantage: a systematic review of effectiveness and cost-effectiveness.	John (2023)	2023	Background Homelessness overlapping with substance use and offending is described as severe and multiple disadvantage (SMD). People experiencing SMD have poor oral health along with high levels of related behaviours such as substance use, smoking, and poor diet. Existing evidence largely describes the prevalence of oral health problems, substance use, and smoking in SMD groups. Little is known ab…
Stigma Toward Substance Dependence: Causes, Consequences, and Potential Interventions.	Krendl (2023)	2023	Substance dependence is a prevalent and urgent public health problem. In 2021, 60 million Americans reported abusing alcohol within the month prior to being surveyed, and nearly 20 million Americans reported using illegal drugs (e.g., heroin) or prescription drugs (e.g., opioids) for nonmedical reasons in the year before. Drug-involved overdose rates have been steadily increasing over the past 20…
Engaging adults in organized physical activity: a scoping review of recruitment strategies.	Mackenzie-Stewart (2023)	2023	Scaling up established physical activity (PA) opportunities for broader population reach requires practitioners to carefully consider strategies implemented to recruit and attract new participants to their PA programs. This scoping review examines the effectiveness of recruitment strategies for engaging adults in organized (established and sustained) PA programs. Electronic databases were searche…
Supplemental Nutrition Assistance Program as a health intervention.	Mande (2023)	2023	Purpose of review In 2020, obesity prevalence among US children reached 19.7%, impacting about 14.7 million children and adolescents. Food insecurity among children is also a public health concern but has largely decreased or remained stable over the past decade, reaching 6.2% of US households with children in 2021. Given food insecurity and obesity’s interconnected nature and their negative cons…
A mixed methods systematic review of mental health self-care strategies for Arabic-speaking refugees and migrants.	Mehjabeen (2023)	2023	Background Self-care strategies can improve mental health and wellbeing, however, the evidence on preferred strategies among Arabic-speaking refugees and migrants is unclear. This mixed methods systematic review aimed to identify and synthesise the global research on mental health self-care strategies used by these populations. Methods English and Arabic language studies reporting on positive men…
Effectiveness of Lifestyle Nutrition and Physical Activity Interventions for Childhood Obesity and Associated Comorbidities among Children from Minority Ethnic Groups: A Systematic Review and Meta-Analysis.	Obita (2023)	2023	Abstract: Lifestyle physical activity (PA) and nutrition are known to be effective interventions in preventing and managing obesity-related comorbidities among adult populations but less so among children and adolescents. We examined the effectiveness of lifestyle interventions in children from minority ethnic populations in Western high-income countries (HICs). Our systematic review included 53 …
The Effectiveness of Health-Oriented Interventions and Health Promotion for Unemployed People-A Meta-Analysis.	Paul (2023)	2023	Background: Unemployment is known to have negative effects on mental and physical health. Yet, the effectiveness of interventions aimed at improving the health of unemployed people is unclear. Methods: We conducted a random-effects meta-analysis of extant intervention studies with at least two measurement points and a control group. A literature search in PubMed, Scopus, and PsycINFO in December …
Recruitment and Retention Strategies for Underrepresented Populations and Adults With Arthritis in Behavioral Interventions: A Scoping Review.	Pellegrini (2023)	2023	Objective. To identify strategies used to recruit and retain underrepresented populations and populations with arthritis or fibromyalgia (FM) into behavioral programs targeting exercise, physical activity, or chronic disease self management. Methods. Five bibliographic databases were searched for articles published between January 2000 and May 2022. The search focused on strategies and best pract…
Systematic review of the barriers and facilitators to dietary modification in people living with type 2 diabetes and pre-diabetes from South Asian ethnic populations.	Rai (2023)	2023	Abstract Aims: Lifestyle and dietary modification are effective in the prevention and man-agement of Type 2 diabetes Mellitus (T2DM). However, South Asian (SA) popula-tions living in Western countries have low adherence rates to healthcare adviceand experience poor diabetes control and clinical outcomes compared with thegeneral population. This systematic review aimed to summarise the barriers an…
Weight stigma experienced by patients with obesity in healthcare settings: A qualitative evidence synthesis.	Ryan (2023)	2023	Weight stigma research is largely focused on quantifiable outcomes with inadequaterepresentation of the perspectives of those that are affected by it. This study offers acomprehensive systematic review and synthesis of weight stigma experienced in health-care settings, from the perspective of patients living with obesity. A total of 1340 studieswas screened, of which 32 were included in the final…
Filling a gap in care: addressing obesity in transgender and gender diverse patients.	Taormina (2023)	2023	*Perspective paper* Transgender and gender diverse (TGD) adults are more likely to have obesity compared to cisgender peers. Based on surveys, the TGD population experiences disparities in healthy lifestyle behaviors (e.g., physical activity, screen time) compared to reference groups. They also face significant socioeconomic and healthcare barriers to accessing affirming care and gender minority …
Systematic realist synthesis of health-related and lifestyle interventions designed to decrease overweight, obesity and unemployment in adults.	Amenyah (2022)	2022	Background: Obesity and unemployment are complex social and health issues with underlying causes that are interconnected. While a clear link has been established, there is lack of evidence on the underlying causal pathways and how health-related interventions could reduce obesity and unemployment using a holistic approach. Objectives: The aim of this realist synthesis was to identify the common s…
Evidence reviews for effectiveness of approaches to improve access to and engagement with health and social care and joined up approaches: Integrated health and social care for people experiencing homelessness: Evidence review A-B	Anonymous (2022) NICE Guideline No.124, published by National Guideline Alliance UK	2022	*Evidence report* This review answers two questions: Review questions A. What approaches are effective in improving access to and/or engagement with health and social care for people experiencing homelessness? B. What joined up approaches are effective in responding to the health, social care and housing needs of people experiencing homelessness?
Internalised weight stigma as a mediator of the relationship between experienced/perceived weight stigma and biopsychosocial outcomes: a systematic review.	Bidstrup (2022)	2022	OBJECTIVE: To systematically review studies that have assessed the mediating role of internalised weight stigma on the relationship between experienced/perceived weight stigma and any biopsychosocial outcomes. METHODS: PsycINFO, PsycExtra, Web of Science, CINAHL, Medline and Embase were systematically searched. Identified studies were double screened (HB and XPG). RESULTS: Seventeen studies (acro…
Preventing Obesity in Midlife Women: A Recommendation From the Women's Preventive Services Initiative.	Chelmow (2022)	2022	*Executive Summary* Description: The Women's Preventive Services Initiative (WPSI), a national coalition of women's health professional organizations and patient advocacy representatives, developed a recommendation for counseling midlife women aged 40 to 60 years with normal or overweight body mass index (BMI; 18.5 to 29.9 kg/m2) to maintain weight or limit weight gain to prevent obesity with the…
Re-examining phone counseling for smoking cessation: Does the evidence apply to low-SES smokers?.	Garg (2022)	2022	Introduction A 2019 Cochrane review concluded telephone counseling is an effective intervention for smoking cessation. However, the review did not assess the role of socioeconomic status (SES) indicators on the effectiveness of telephone counseling. Methods We reviewed 65 U.S. studies from the Cochrane review. We abstracted data on education, income, employment status and insurance status, and ex…
A Systematic Review of Mental Health Professionals, Patients, and Carers' Perceived Barriers and Enablers to Supporting Smoking Cessation in Mental Health Settings.	Huddlestone (2022)	2022	Introduction: Evidence-based smoking cessation and temporary abstinence interventions to address smoking in mental health settings are available, but the impact of these interventions is limited. Aims and Methods: We aimed to identify and synthesize the perceived barriers and enablers to supporting smoking cessation in mental health settings. Six databases were searched for articles reporting the…
Advancing Health Equity Efforts to Reduce Obesity: Changing the Course.	Kumanyika (2022)	2022	*Narrative/perspective paper* Population-based solutions are needed to stabilize and then reverse the continued upward trends in obesity prevalence in the US population and worldwide. This review focuses on the related, urgent issue of disparities in obesity prevalence affecting US racial/ethnic minority and other socially marginalized populations. The review provides background on these disparit…
Physical activity promotion in rural health care settings: A rapid realist review.	Pelletier (2022)	2022	Physical activity promotion in health care settings is poorly understood and has limited uptake among health care providers. The environmental and health care context of rural communities is unique from urban areas and may interact to influence intervention delivery and success. The aim of this rapid realist review was to synthesize knowledge related to the promotion of physical activity in rural…
Reducing lifestyle risk behaviours in disadvantaged groups in high-income countries: A scoping review of systematic reviews.	South (2022)	2022	High prevalence of risk behaviours may exacerbate existing poor health in disadvantaged groups. We aimed to identify and bring together systematic reviews with a focus on reducing risk behaviours in disadvantaged groups and highlight where evidence is lacking. We searched MEDLINE and Embase up to October 2020, with supplementary searching in Epistemonikos and Health Systems Evidence. We included …
The Use of Effective Language and Communication in the Management of Obesity: the Challenge for Healthcare Professionals.	Auckburally (2021)	2021	*Narrativepaper* Purpose of Review Initial conversations about weight with patients are important to set the tone for future dialogue and management of obesity. There is often reluctance in raising the topic of overweight or obesity in consultations. We aimed to evaluate literature to discover the perceived barriers to optimal discussion about weight status and preferred weight-based terminology …
A scoping review of Aboriginal and Torres Strait Islander health promotion programs focused on modifying chronic disease risk factors.	Canuto (2021)	2021	Issue addressed: Non-communicable chronic disease underlies much of the life expectancy gap experienced by Aboriginal and Torres Strait Islander people. Modifying contributing risk factors; tobacco smoking, nutrition, alcohol consumption, physical activity, social and emotional wellbeing (SNAPS) could help close this disease gap. This scoping review identified and describes SNAPS health promotion…
Moving Toward Health Policy that Respects Both Science and People Living with Obesity.	Kyle (2021)	2021	*Narrative paper* The last four decades of health policy have yielded disappointing results with regard to the effects of obesity on health. This failure is easily measured by relentless growth in the prevalence of obesity. Options for evidence-based care of obesity have improved, but access to those options remains poor. Disparities in the health impact of obesity have grown wider. Most recently…
Understanding willingness to access and experiences of NHS Stop Smoking Services: a qualitative systematic review with meta-aggregation synthesis.	Latif (2021)	2021	Objectives: NHS Stop Smoking Services (NHS-SSS) have been available in the United Kingdom (UK) since 2000. The service has proven to be effective, however uptake remains below aspirations. Understanding people's willingness and reasons for accessing and engaging with NHS-SSS is, therefore, important. The aim of this systematic review is to summarise the findings from qualitative research to under…
A comprehensive review of prioritised interventions to improve the health and wellbeing of persons with lived experience of homelessness.	Moledina (2021)	2021	Background Homelessness has emerged as a public health priority, with growing numbers of vulnerable populations despite advances in social welfare. In February 2020, the United Nations passed a historic resolution, identifying the need to adopt social-protection systems and ensure access to safe and affordable housing for all. The establishment of housing stability is a critical outcome that inte…
Lifestyle interventions for type 2 diabetes management among migrants and ethnic minorities living in industrialized countries: a systematic review and meta-analyses.	Rawal (2021)	2021	The objective of this systematic review was to determine the effectiveness of lifestyle interventions to improve the management of type 2 diabetes mellitus (T2DM) among migrants and ethnic minorities. Major searched databases included MEDLINE (via PubMed), EMBASE (via Ovid) and CINAHL. The selection of studies and data extraction followed the Preferred Reporting Items for Systematic Reviews and M…
Influences on NHS Health Check behaviours: a systematic review.	Atkins (2020)	2020	Background: National Health Service Health Checks were introduced in 2009 to reduce cardiovascular disease (CVD) risks and events. Since then, national evaluations have highlighted the need to maximise the programme’s impact by improving coverage and outputs. To address these challenges it is important to understand the extent to which positive behaviours are influenced across the NHS Health Chec…
Food as medicine for CKD: Implications for disadvantaged populations.	Crews (2020)	2020	*Narrative paper* Abstract. Persons with or at risk for chronic kidney disease (CKD) and their healthcare clinicians seek ways to preventadverse kidney outcomes. Recent studies highlight that specific healthful dietary patterns may lead to favorable kidney outcomes; these include dietary patterns richin fruits and vegetables such as the Mediterranean diet, the Dietary Approaches to Stop Hypertens…
Church-based interventions to address obesity among African Americans and Latinos in the United States: a systematic review.	Florez (2020)	2020	Context: Multilevel church-based interventions may help address racial/ethnic disparities in obesity in the United States since churches are often trusted institutions in vulnerable communities. These types of interventions affect at least two levels of socio-ecological influence which could mean an intervention that targets individual congregants as well as the congregation as a whole. However, …
Behavioural modification interventions for medically unexplained symptoms in primary care: systematic reviews and economic evaluation.	Leaviss (2020)	2020	BACKGROUND The term 'medically unexplained symptoms' is used to cover a wide range of persistent bodily complaints for which adequate examination and appropriate investigations do not reveal sufficiently explanatory structural or other specified pathologies. A wide range of interventions may be delivered to patients presenting with medically unexplained symptoms in primary care. Many of these the…
Interventions Targeting Racial/Ethnic Disparities in Stroke Prevention and Treatment.	Levine (2020)	2020	*Special report* ABSTRACT Systemic racism is a public health crisis. Systemic racism and racial/ethnic injustice produce racial/ethnic disparities in health care and health. Substantial racial/ethnic disparities in stroke care and health exist and result predominantly from unequal treatment. This special report aims to summarize selected interventions to reduce racial/ethnic disparities in stroke…
Effectiveness of psychological interventions for smoking cessation in adults with mental health problems: A systematic review.	Lightfoot (2020)	2020	Purpose. People with long-term mental health problems are heavier smokers than the general population, and suffer greater smoking-related morbidity and mortality. Little is known about the effectiveness of psychological smoking cessation interventions for thisgroup. This review evaluates evidence from randomized controlled trials (RCTs) on the effectiveness of psychological interventions, used al…
Interventions to prevent or treat childhood obesity in Maori & Pacific Islanders: a systematic review.	Littlewood (2020)	2020	Background: Māori and Pacific Islander people are a priority population originating from Australasia. Māori and Pacific Islander children exhibit greater risk of obesity and associated morbidities compared to children of other descent, secondary to unique cultural practices and socioeconomic disadvantage. Despite these known risk factors, there is limited synthesised evidence for preventing and t…
Treatment Interventions for Women With Alcohol Use Disorder.	McCrady (2020)	2020	*Narrative paper* Women with alcohol use disorder (AUD) experience more barriers to AUD treatment and are less likely to access treatment than men with AUD. A literature review identified several barriers to women seeking help: low perception of a need for treatment; guilt and shame; co-occurring disorders; employment, economic, and health insurance disparities; childcare responsibilities; and fe…
Do multiple community-based interventions on health promotion tackle health inequalities?.	Nickel (2020)	2020	Background: Previous systematic reviews of the impact of multi-component community-based health promotion interventions on reducing health inequalities by socio-economic status (SES) were restricted to physical activity and smoking behavior, and revealed limited and rather disillusioning evidence. Therefore, we conducted a comprehensive review worldwide to close this gap, including a wide range o…
A Systematic Review and Meta-Analysis of Combination Behavioral Interventions Co-Targeting Psychosocial Syndemics and HIV-Related Health Behaviors for Sexual Minority Men.	Pantalone (2020)	2020	In the U.S., sexual minority men (SMM) are disproportionately affected by HIV. Interventions are neededto increase HIV prevention and treatment behaviors, especially among syndemically exposed SMM. Inrecent years, researchers have created and tested combination behavioral interventions co-targetingsyndemics and HIV-related health behaviors. We evaluated that literature via systematic review andme…
A review of healthy weight behavior maintenance in Hispanic women.	Garcia (2019)	2019	Healthy weight behavior maintenance is key to prevent overweight and obesity in Hispanic/Latino women, particularly for those who are more likely to be sedentary. In this paper, I review the intervention components used by various researchers for successful healthy weight behavior maintenance for Hispanic women. Randomized and experimental studies were located (N = 9) through computer and manual …
Health promotion and prevention among the unemployed: a systematic review.	Hollederer (2019)	2019	The interactions between unemployment and health create a need for specific interventions for health promotion and prevention. This overview provides information on how health promotion for the unemployed has been approached with an analysis of controlled intervention studies between 1996 and 2016. The literature search consulted 11 international databases in medicine, social sciences and psychol…
The impact of physical activity and sport on social outcomes among Aboriginal and Torres Strait Islander people: A systematic scoping review.	Macniven (2019)	2019	Objectives: To identify and describe existing evidence ofthe impact of sport and physical activity programs on social outcomes among Aboriginal and Torres Strait Islander people. Design: Systematic scoping review. Methods: Nine scientific databases (MEDLINE, Scopus, SPORTSDiscus, PsycINFO, Informit, Database of Abstracts of Reviews of Effects (DARE), The Cochrane Library, The Campbell Library, Pr…
Food and nutrition programs for Aboriginal and Torres Strait Islander Australians: an overview of systematic reviews.	Browne (2018)	2018	Objective To provide an overview of previous reviews of programs that aimed to improve nutritional status or diet-related health outcomes for Aboriginal and Torres Strait Islander peoples, in order to determine what programs are effective and why. Methods A systematic search of databases and relevant websites was undertaken to identify reviews of nutrition interventions for Aboriginal and Torres …
Facilitators of Attendance and Adherence to Group-Based Physical Activity for Older Adults: A Literature Synthesis.	de Lacy-Vawdon (2018)	2018	This review examines program features that influence attendance and adherence to group-based physical activity (PA) by older adults. Medline, PubMed, CINAHL plus, PsycINFO, and the Cochrane Library were searched for studies published from 1995–2016. Quantitative and qualitative studies investigating factors related to PA group attendance or adherence by persons aged 55 years and over were include…
A Systematic Review of Culturally Specific Interventions to Increase Physical Activity for Older Asian Americans.	Katigbak (2018)	2018	Background: Physical activity (PA) is a significant modifiable risk factor for cardiovascular disease. For older adults, engaging in PA is shown to improve cardiac status, reduce cognitive, and functional decline, and improve overall quality of life. However, only 17% of Asian American adults meet the 2008 federal recommended guidelines for aerobic and muscle strengthening activity; and there is …
Obesity Prevention and Management Strategies in Canada: Shifting Paradigms and Putting People First.	Sharma (2018)	2018	*Policy review* Purpose of Review The purpose of this study was to review public and private sector obesity policies in Canada and to make recommendations for future evidence-based obesity prevention and management strategies. Recent Findings Synthesis of obesity prevention and management policies and research studies are presented in three primary themes: (1) Increased awareness about the impact…
Gender and Cultural Adaptations for Diversity: A Systematic Review of Alcohol and Substance Abuse Interventions for Latino Males.	Valdez (2018)	2018	Background: Latino men are disproportionately affected by the consequences of alcohol and substance abuse when compared to non-Latino white men. Latino men also face greater barriers to accessing, engaging, and completing alcohol and substance abuse treatment services. Culturally adapted interventions are promoted to overcome these barriers. However, the effectiveness of these efforts is unclear.…
